# Supplementary material for: Genomic and Antigenic Differences Between Monkeypox Virus and Vaccinia Vaccines: Insights and Implications for Vaccinology
Source: Int J Mol Sci. 2025 Feb 8;26(4):1428. doi: 10.3390/ijms26041428 (PMC11855751; doi:10.3390/ijms26041428)
Supplement: Supplementary file 1 [file ijms-26-01428-s001.zip]

Archive with 13 entries (13 files):
- Fig S1 MPXV WGA_N243 02-07-25.pdf
- Fig S2 MPXV WGA N1878.pdf
- Fig S3 MPXV clade I ML trees.pdf
- Fig S4 VACV w OUTGRP_02-07-25.pdf
- Fig S5 MPXV Ag Models_backbone.pdf
- Fig S6 MPXV model_VACV template align.pdf
- Fig S7 MPXV VACV MVA-BN, LC16m8 align 02-07-25.pdf
- Fig S8 MPXV antigens and AA sequences 02-07-25.pdf
- Fig S9 Bioinformatics Methods.pdf
- Table S1 MPXV Database (v2.0) Metadata.xlsx
- Table S2 MPXV Dataset (n_1,878) Metadata.xlsx
- Table S3 MPXV NC_003310 Find and Model Structures.pdf
- Table S4 MPXV PP601216 Find and Model Structures.pdf
